# Supplementary material for: Memory-Efficient Searching of Gas-Chromatography Mass Spectra Accelerated by Prescreening
Source: Metabolites. 2022 May 29;12(6):491. doi: 10.3390/metabo12060491 (PMC9229217; doi:10.3390/metabo12060491)
Supplement: Supplementary file 1 [file metabolites-12-00491-s001.zip]

Archive with 1 entries (1 files):
- metabolites-1629762-supplementary.pdf
